# Supplementary material for: Impact of Frozen Storage on Sensory, Physicochemical, and Volatile Compounds Parameters of Different Extra Virgin Olive Oils
Source: Foods. 2024 Nov 24;13(23):3764. doi: 10.3390/foods13233764 (PMC11640403; doi:10.3390/foods13233764)
Supplement: Supplementary file 1 [file foods-13-03764-s001.zip]

Archive with 1 entries (1 files):
- foods-3227503-supplementary.pdf
